# Supplementary material for: Small Molecule-Assisted, Line-Independent Maintenance of Human Pluripotent Stem Cells in Defined Conditions
Source: PLoS One. 2012 Jul 30;7(7):e41958. doi: 10.1371/journal.pone.0041958 (PMC3408405; doi:10.1371/journal.pone.0041958)
Supplement: Table S1 — Real-time PCR primers used in this study. (XLS) [file pone.0041958.s003.xls]

## Sheet: Table S1
Amplicon / Oligo name	Product size	Forward primer (5'-3')	Reverse primer (5'-3')	Remarks
ACTB	87	TCAAGATCATTGCTCCTCCTGAG	ACATCTGCTGGAAGGTGGACA	housekeeping gene for normalization
OCT4	119	GTGGAGGAAGCTGACAACAA	ATTCTCCAGGTTGCCTCTCA
BMP4	91	TGAGTGCCATCTCCATGCTGTA	CGGCACCCACATCCCTCTACTA
CDH1	107	TTGAGGCCAAGCAGCAGTACA	ATCCAGCACATCCACGGTGA
CDX2	78	TCACTACAGTCGCTACATCACCATC	TTAACCTGCCTCTCAGAGAGCC
DNMT3B	93	GCTCACAGGGCCCGATACTT	GCAGTCCTGCAGCTCGAGTTTA
DPPA4	91	TGGTGTCAGGTGGTGTGTGG	CCAGGCTTGACCAGCATGAA
ECAT11	85	CCCAGGGTGAATCACGAAGTTA	TTGCGATTTCCATCTCTGTCATC
EOMES	76	CGGCCTCTGTGGCTCAAA	AAGGAAACATGCGCCTGC
GATA4	111	AATGACTCCAGAACAACAACTGGG	CTCCCTCCAGTCCCATCAGC
GATA6	83	TGTGCGTTCATGGAGAAGATCA	TTTGATAAGAGACCTCATGAACCGACT
GSC	101	ACCTCCGCGAGGAGAAAGTG	CTTCTCCGCGTTCTCCGACT
HAND1	114	TCCCTTTTCCGCTTGCTCTC	CATCGCCTACCTGATGGACG
KRT7	74	AGATCGCCACCTACCGCAAG	ATTCACGGCTCCCACTCCAT
MESP1	71	CAACTGACGCCGTCTCTGTGA	GTCTGCCAAGGAACCACTTCG
MIXL1	94	CAGAACAGGCGTGCCAAGTC	TTCCAGGAGCACAGTGGTTGA
NANOG	78	CCTGTGATTTGTGGGCCTG	GACAGTCTCCGTGTGAGGCAT
RPL37A	84	GTGGTTCCTGCATGAAGACAGTG	TTCTGATGGCGGACTTTACCG	housekeeping gene for normalization
SNAI2	83	ATCTGCCAGACGCGAACTCA	CAACAATGGCAACCAGACAACC
SOX1	79	CAGCAGTGTCGCTCCAATTCA	GCCAAGCACCGAATTCACAG
SOX17	99	TTCGTGTGCAAGCCTGAGATG	GTCGGACACCACCGAGGAA
SOX2	111	TGGCGAACCATCTCTGTGGT	CCAACGGTGTCAACCTGCAT
T	79	CCTTGCTCACACCTGCAGTAGC	GGCCAACTGCATCATCTCCA
